# Supplementary material for: Clinical Role of ASCT2 (SLC1A5) in KRAS-Mutated Colorectal Cancer
Source: Int J Mol Sci. 2017 Jul 27;18(8):1632. doi: 10.3390/ijms18081632 (PMC5578022; doi:10.3390/ijms18081632)
Supplement: Supplementary file 1 [file ijms-18-01632-s001.zip]

Archive with 2 entries (2 files):
- ijms-210244-supplementary table.pdf
- ijms-210244-Supplementary figures.pdf
